# Supplementary material for: CSF3R-AS promotes hepatocellular carcinoma progression and sorafenib resistance through the CSF3R/JAK2/STAT3 positive feedback loop
Source: Cell Death Dis. 2025 Mar 28;16(1):217. doi: 10.1038/s41419-025-07558-4 (PMC11953311; doi:10.1038/s41419-025-07558-4)
Supplement: Supplementary file 6 — Table S1 [file 41419_2025_7558_MOESM6_ESM.xlsx]

## Sheet: Sheet1
Table S1. The correlation between CSF3R-AS expression and HCC patients' pathological characteristics
Variables		CSF3R-AS expression		χ2	P
		Low(26)	High(26)
Age（years）	≥60	15	18	0.746	0.388
	＜60	11	8
Gender	Male	18	18	＜0.001	1
	Female	8	8
AFP	≥100ng/ml	12	14	0.308	0.579
	＜100ng/ml	14	12
Tumor size	≥5cm	10	18	4.952	0.026*
	＜5cm	16	8
Tumor differentiation	Moderately and poorly	15	19	1.359	0.244
	Well	11	7
Vascular invasion	Yes	11	19	5.042	0.025*
	No	15	7
Tumor multiplicity	Multiple	14	16	0.315	0.575
	Solitary	12	10
Liver cirrhosis	Yes	17	19	0.361	0.548
	No	9	7
TNM stage	Ⅲ/Ⅳ	13	21	5.438	0.020*
	Ⅰ/Ⅱ	13	5
