# Supplementary material for: CSF3R-AS promotes hepatocellular carcinoma progression and sorafenib resistance through the CSF3R/JAK2/STAT3 positive feedback loop
Source: Cell Death Dis. 2025 Mar 28;16(1):217. doi: 10.1038/s41419-025-07558-4 (PMC11953311; doi:10.1038/s41419-025-07558-4)
Supplement: Supplementary file 7 — Table S2 [file 41419_2025_7558_MOESM7_ESM.xlsx]

## Sheet: Sheet1
Table S2. Univariate analysis of HCC patients' OS
Variables	HR(95％CI）	P
Gender（Male/Female)	1.023 (0.56-1.872)	0.94
Age（≥60/＜60）	1.017（0.54-1.914）	0.958
AFP（≥100/＜100)	0.82（0.456-1.474）	0.507
Liver cirrhosis (Yes/No)	0.63 (0.336-1.18)	0.149
Tumor size（≥5cm/＜5cm)	2.963（1.604-5.472）	0.001**
Tumor multiplicity (Solitary/Multiple)	1.036 (0.572-1.875)	0.907
Differention (Poor-Moderate/Well)	3.238（1.666-6.296)	0.001**
Vascular invasion (Yes/No)	2.741 (1.481-5.076)	0.001**
TNM stage (Ⅲ+Ⅳ/Ⅰ+Ⅱ)	2.407(1.269-4.565)	0.007**
CSF3R-AS expression（High/Low）	2.467(1.357-4.484)	0.003**
