# Supplementary material for: CSF3R-AS promotes hepatocellular carcinoma progression and sorafenib resistance through the CSF3R/JAK2/STAT3 positive feedback loop
Source: Cell Death Dis. 2025 Mar 28;16(1):217. doi: 10.1038/s41419-025-07558-4 (PMC11953311; doi:10.1038/s41419-025-07558-4)
Supplement: Supplementary file 8 — Table S3 [file 41419_2025_7558_MOESM8_ESM.xlsx]

## Sheet: Sheet1
Table S3. Multivariate analysis of HCC patients' OS
Variables	HR(95％CI）	P
Tumor size（≥5cm/＜5cm)	2.916（1.484-5.729）	0.002**
Differention (Poor-Moderate/Well)	2.518（1.077-5.89）	0.033*
Vascular invasion (Yes/No)	1.903 (0.905-3.998)	0.09
TNM stage (Ⅲ+Ⅳ/Ⅰ+Ⅱ)	3.759 (1.739-8.126)	0.001**
CSF3R-AS expression（High/Low）	1.962 (1.025-3.757)	0.042*
