# Supplementary material for: CSF3R-AS promotes hepatocellular carcinoma progression and sorafenib resistance through the CSF3R/JAK2/STAT3 positive feedback loop
Source: Cell Death Dis. 2025 Mar 28;16(1):217. doi: 10.1038/s41419-025-07558-4 (PMC11953311; doi:10.1038/s41419-025-07558-4)
Supplement: Supplementary file 9 — Table S4 [file 41419_2025_7558_MOESM9_ESM.xlsx]

## Sheet: Sheet1
Table S4. Primer sequences
CSF3R-AS-F	GATGGCTGGAAGGACTTACA
CSF3R-AS-R	GGACCTGAGACCCACCTCAA
hsa_circ_0000121-F	AGTCCGGAATAGGAGCAGGG
hsa_circ_0000121-R	TGTGCCAACCAGGAGTTTCT
hsa_circ_0000407-F	GAGGGTTCGCCATGGACACA
hsa_circ_0000407-R	CTACATCCTAACCTGCATGG
CSF3R-F	TCTATCATCACCCTGCCCCA
CSF3R-R	CCCCGGCTCTTGAAACTCTT
GAPDH-F	TGTGGGCATCAATGGATTTGG
GAPDH-R	ACACCATGTATTCCGGGTCAAT
